# Supplementary material for: A Next-Generation Sequencing Study in a Cohort of Sicilian Patients with Parkinson’s Disease
Source: Biomedicines. 2023 Nov 22;11(12):3118. doi: 10.3390/biomedicines11123118 (PMC10740523; doi:10.3390/biomedicines11123118)
Supplement: Supplementary file 1 [file biomedicines-11-03118-s001.zip]

Archive with 2 entries (2 files):
- Supplementary Table S1.xls
- Supplementary Table S2.pdf
