# Supplementary material for: A Next-Generation Sequencing Study in a Cohort of Sicilian Patients with Parkinson’s Disease
Source: Biomedicines. 2023 Nov 22;11(12):3118. doi: 10.3390/biomedicines11123118 (PMC10740523; doi:10.3390/biomedicines11123118)
Supplement: Supplementary file 1 [file biomedicines-11-03118-s001.zip › Supplementary Table S1.xls]

## Sheet: Total Case
Supplementary Table S1
ID	AGE	SEX	Disease duration	Phenotype	Cognition	Sleep disorders	Main comorbidities	Drugs
1PD	64	F	13	Akinetic-rigid	0	RBD	Hypertension	LD gel
2PD	78	M	21	Akinetic-rigid	Dementia	RBD, OSAS	Hypertension, chronic cerebrovascular disease	LD + Opicapone
3PD	63	M	12	Akinetic-rigid	Dementia	RBD	Epilepsy, chronic cerebrovascular disease	Rasagiline
4PD	26	M	16	Tremor dominant	0	0	0	0
5PD	80	M	2	Akinetic-rigid	Dementia	0	Glaucoma	0
6PD	67	M	10	Akinetic-rigid	Dementia	0	Chronic cerebrovascular disease	0
7PD	80	M	25	Mixed	MCI	RBD, PLMS, OSAS	Hypertension, chronic cerebrovascular disease, left carotid stenosis	0
8PD	75	M	2	Akinetic-rigid	0	Insomnia	0	0
9PD	83	F	6	Tremor dominant	MCI		Depressive-anxiety disorder, hypertension, dyslipidemia	Rotigotine
10PD	88	F	5	Akinetic-rigid	Dementia	RBD	0	LD + pramipexole
11PD	66	M	2	Akinetic-rigid	0	PLMS	Hypertension, chronic cerebrovascular disease	Selegiline
12PD	74	M	12	Tremor dominant	0	OSAS	chronic cerebrovascular disease, bilateral carotid stenosis	LD + ropirinole
13PD	86	M	10	Mixed	MCI	RBD	chronic cerebrovascular disease, bilateral carotid stenosis	LD + pramipexole
14PD	81	M	14	Akinetic-rigid	MCI	OSAS	Dyslipidemia	0
15PD	79	M	3	Tremor dominant	0	0	chronic cerebrovascular disease, atrial fibrillation, hypertension	LD + pramipexole
16PD	80	M	2	Akinetic-rigid	Dementia	0	Coronary artery disease, hypertension, dyslipidemia	0
17PD	84	F	6	Mixed	0	0	Previous lacunar stroke, hypertensione	0
18PD	66	M	1	Akinetic-rigid	0	0	Left carotid stenosis, dyslipidemia	0
19PD	86	M	2	Mixed	MCI	0	Atrial fibrillation, coronary artery disease	0
20PD	80	M	4	Akinetic-rigid	0	0	chronic cerebrovascular disease, depression, right glaucoma	0
21PD	81	M	6	Mixed	Dementia	OSAS	bilateral carotid stenosis	LD + pramipexole
22PD	67	M	8	Akinetic-rigid	MCI	RBD	Hypertension	LD + rasagiline
23PD	71	M	8	Mixed	Dementia	0	previous stroke, hypertension	LD
24PD	90	M	4	Mixed	0	0	chronic cerebrovascular disease, hypertension	0
25PD	58	F	6	Tremor dominant	0	0	Depression, dyslipidemia, celiac disease	0
26PD	78	M	6	Akinetic-rigid	MCI	0	Chronic cerebrovascular disease, coronary artery disease, dyslipidemia	LD + pramipexole
27PD	69	M	11	Tremor dominant	0	0	chronic cerebrovascular disease, hypertension, bilateral glaucoma	0
28PD	87	M	2	Akinetic-rigid	MCI	0	Hypertension	0
29PD	89	F	10	Tremor dominant	0	0	Chronic cerebrovascular disease, coronary artery disease, hypertension	0
30PD	69	F	3	Akinetic-rigid	0	0	Hypertension, dyslipidemia, chronic cerebrovascular disease,	0
31PD	85	M	7	Mixed	MCI	OSAS	Hypertension, diabetes	0
32PD	74	M	2	Akinetic-rigid	Dementia	0	Hypertension	0
33PD	77	F	4	Mixed	0	RBD	Hypertension	LD + rotigotine
34PD	80	M	1	Tremor dominant	MCI	OSAS	Depression, Chronic cerebrovascular disease	LD
35PD	74	F	3	Mixed	0	RBD	Left carotid stenosis, hypertension	0
36PD	72	F	3	Akinetic-rigid	0	0	Depression	LD + pramipexole
37PD	67	M	1	Akinetic-rigid	0	OSAS	Depression	0
38PD	54	M	4	Mixed	0	0	Diabetes	LD
39PD	77	M	3	Mixed	0	RBD	Chronic cerebrovascular disease, right carotid stenosis	LD
40PD	77	M	1	Akinetic-rigid	0	OSAS	Hypertension	0
41PD	90	M	8	Akinetic-rigid	0	0	Chronic cerebrovascular disease, right carotid stenosis	LD
42PD	73	F	3	Akinetic-rigid	MCI	RBD	bilateral carotid stenosis, hypertension, diabetes	0
43PD	67	F	2	Tremor dominant	MCI	0	bilateral carotid stenosis, chronic cerebrovascular disease,	0
44PD	90	M	6	Tremor dominant	0	0	Chronic cerebrovascular disease, hypertension	0
45PD	75	M	3	Akinetic-rigid	MCI	0	bilateral carotid stenosis, chronic cerebrovascular disease, hypertension, diabetes	0
46PD	82	F	1	Mixed	0	0	Depression, anxiety, chronic cerebrovascular disease, hypertension, diabetes	LD
47PD	80	M	10	Tremor dominant	MCI	RBD, OSAS, PLMS	Chronic cerebrovascular disease, bilateral carotid stenosis, diabetes, glaucoma OO	LD
48PD	78	M	4	Mixed	0	RBD, PLMS	Hypertension	LD
53PD	85	M	5	Mixed	MCI	RBD	Chronic cerebrovascular disease, hypertension	0
54PD	74	F	9	Tremor dominant	MCI	OSAS	Depression, bilateral carotid stenosis	0
55PD	78	M	1	Akinetic-rigid	MCI	RBD, OSAS, PLMS	0	LD + rotigotine
56PD	73	F	10	Akinetic-rigid	0	0	Hypertension, diabetes	LD + rotigotine
57PD	70	M	6	Akinetic-rigid	0	0	0	LD + tolcapone + rotigotine
59PD	82	M	2	Akinetic-rigid	MCI	RBD	Bilatreal carotid stenosis, chronic cerebrovascular disease	0
60PD	74	F	3	Mixed	MCI	0	0	0
61PD	58	F	14	Akinetic-rigid	MCI	0	Chronic cerebrovascular disease	LD + ropirinole
62PD	58	M	3	Akinetic-rigid	0	RBD	Depression, anxiety, hypertension	LD + selegiline + rotigotine
63PD	76	F	7	Tremor dominant	0	RBD, insomnia	Depression	LD
64PD	61	M	4	Akinetic-rigid	0	RBD	Diabetes, hypertension	Pramipexole
65PD	79	M	8	Tremor dominant	0	RBD, OSAS, PLMS	Chronic cerebrovascular disease, bilateral glaucoma	LD + selegiline + pramipexole
66PD	65	M	21	Mixed	0	0	0	LD + ropirinole
67PD	40	F	2	Mixed	0	0	0	0
68PD	68	M	7	Akinetic-rigid	0	RBD, PLMS	Chronic cerebrovascular disease, dyslipidemia	0
69PD	57	M	2	Mixed	MCI	0	Hypertension, diabetes	0
70PD	52	F	4	Akinetic-rigid	0	RBD	0	0
71PD	85	M	5	Akinetic-rigid	0	RBD, PLMS	Chronic cerebrovascular disease, hypertension, dyslipidemia	0
72PD	73	F	4	Akinetic-rigid	0	RBD, OSAS	Hypertension	LD + pramipexole + safinamide
73PD	69	M	4	Mixed	0	RBD, PLMS, OSAS	Hypertension	0
74PD	73	F	3	Mixed	0	Insomnia	Depression, chronic cerebrovascular disease, hypertension, diabetes	Pramipexole
75PD	58	F	4	Tremor dominant	MCI	0	0	LD
76PD	62	M	5	Akinetic-rigid	0	Insomnia	Chronic cerebrovascular disease, hypertension	LD
77PD	88	F	1	Akinetic-rigid	Dementia	RBD, OSAS	Chronic cerebrovascular disease, hypertension, diabetes, bilateral carotid stenosis	0
78PD	67	M	5	Akinetic-rigid	0	Insomnia	Chronic cerebrovascular disease	LD + pramipexole
79PD	31	F	3	Tremor dominant	0	0	0	0
80PD	82	M	1	Mixed	0	RBD	Bilateral carotid stenosis, bilateral glaucoma	0
81PD	60	F	8	Tremor dominant	Dementia	0	Chronic cerebrovascular disease	0
82PD	70	M	3	Mixed	0	OSAS	Chronic cerebrovascular disease, hypertension	0
83PD	76	F	9	Akinetic-rigid	0	0	Hypertension	LD
84PD	63	M	12	Mixed	MCI	0	Hypertension	Pramipexole
85PD	75	M	2	Akinetic-rigid	0	0	Hypertension, diabetes	LD
86PD	84	M	5	Akinetic-rigid	0	RBD, OSAS	Hypertension	LD + tolcapone
87PD	66	M	10	Tremor dominant	0	OSAS	Depression, anxiety, dyslipidemia, diabetes, bilateral carotid stenosis	LD
88PD	77	F	13	Mixed	Dementia	RBD	Depression, previous lacunar stroke, hypertension	LD
89PD	87	F	14	Mixed	0	RBD	Depression, hypertension	LD
90PD	54	M	2	Akinetic-rigid	0	OSAS	Chronic cerebrovascular disease, hypertension	0
91PD	79	F	1	Mixed	MCI	RBD	Chronic cerebrovascular disease, hypertension, diabetes	0
92PD	77	M	7	Akinetic-rigid	0	PLMS	Hypertension	Selegiline
93PD	77	F	6	Akinetic-rigid	Dementia	0	Hypertension	LD
94PD	73	F	4	Akinetic-rigid	MCI	0	Chronic cerebrovascular disease	Selegiline
95PD	87	M	8	Akinetic-rigid	0	0	0	LD
96PD	75	M	7	Mixed	Dementia	RBD	Chronic cerebrovascular disease	0
97PD	55	M	1	Mixed	0	RBD	Anxiety, hypertension, diabetes	0
98PD	67	M	10	Akinetic-rigid	Dementia	0	Chronic cerebrovascular disease	0
99PD	85	M	10	Mixed	0	0	Hypertension	0
100PD	73	M	5	Akinetic-rigid	MCI	0	0	LD + pramipexole
101PD	78	M	1	Tremor dominant	MCI	OSAS	chronic cerebrovascular disease, hypertension, diabetes	0
102PD	79	M	7	Mixed	0	OSAS	chronic cerebrovascular disease	0
103PD	83	M	6	Akinetic-rigid	Dementia	RBD	Hypertension	LD
104PD	76	M	9	Akinetic-rigid	0	0	chronic cerebrovascular disease	LD + selegiline
105PD	77	F	1	Akinetic-rigid	0	0	chronic cerebrovascular disease, hypertension	0
106PD	80	F	2	Akinetic-rigid	0	0	Hypertension	LD
107PD	71	F	3	Mixed	0	OSAS, insomnia	Bilateral carotid stenosis, dyslipidemia	LD + pramipexole
108PD	63	M	16	Akinetic-rigid	0	RBD	0	LD
109PD	79	M	5	Mixed	Dementia	OSAS	chronic cerebrovascular disease, hypertension	LD
110PD	70	F	3	Akinetic-rigid	Dementia	0	Hypertension	LD
114PD	70	M	16	Akinetic-rigid	Dementia	0	0	Rasagiline
115PD	84	M	10	Mixed	Dementia	RBD, PLMS	chronic cerebrovascular disease, diabetes	LD + pramipexole
116PD	78	F	10	Tremor dominant	0	0	chronic cerebrovascular disease, dyslipidemia	0
117PD	66	F	17	Akinetic-rigid	0	0	chronic cerebrovascular disease	LD + rotigotine
118PD	77	M	4	Akinetic-rigid	0	0	chronic cerebrovascular disease, coronary artery disease	0
121PD	70	F	9	Akinetic-rigid	0	RBD, insomnia	0	LD + rasagiline
123PD	80	F	10	Tremor dominant	0	RBD	previous stroke, hypertension, dyslipidemia	LD + ropirinole
124PD	72	M	1	Mixed	0	RBD, insomnia	Depression, anxiety, hypertension, bilateral carotid stenosis	0
126PD	65	M	6	Mixed	0	RBD, OSAS	Depression, right carotid stenosis	LD
127PD	77	M	5	Mixed	MCI	0	previous stroke, chronic cerebrovascular disease, atrial fibrillation	LD
128PD	81	M	7	Akinetic-rigid	Dementia	OSAS, PLMS	chronic cerebrovascular disease, hypertension, dyslipidemia	LD + selegiline
129PD	69	M	2	Mixed	0	0	chronic cerebrovascular disease	Pramipexole
130PD	78	M	2	Akinetic-rigid	0	RBD, insomnia	chronic cerebrovascular disease	rotigotine
131PD	69	M	11	Akinetic-rigid	0	RBD, OSAS	bilateral carotid stenosis, hypertension, diabetes, dyslipidemia	LD
132PD	85	F	3	Mixed	MCI	0	chronic cerebrovascular disease, hypertension	0
133PD	54	F	2	Mixed	Dementia	0	Hypertension	0
134PD	70	M	3	Akinetic-rigid	Dementia	0	Hypertension, coronary artery disease	LD
135PD	78	M	3	Mixed	MCI	OSAS	chronic cerebrovascular disease, bilateral carotid stenosis	LD + selegiline
136PD	78	M	3	Mixed	MCI	0	chronic cerebrovascular disease, bilateral carotid stenosis, hypertension	LD
137PD	76	M	12	Akinetic-rigid	0	0	0	LD
138PD	73	M	7	Mixed	0	RBD, OSAS	0	Selegiline + rotigotine
